# Supplementary material for: Evaluation of Garlic Landraces from Foggia Province (Puglia Region; Italy)
Source: Foods. 2020 Jun 29;9(7):850. doi: 10.3390/foods9070850 (PMC7404550; doi:10.3390/foods9070850)
Supplement: Supplementary file 1 [file foods-09-00850-s001.zip]

Archive with 4 entries (4 files):
- Figure S1.tif
- Figure S2.tif
- Table S1.docx
- Table S2.docx
